# Supplementary material for: A longitudinal qualitative study of clinical nurses caring for hospitalized adults during the first fifteen months of COVID-19: lessons in professional survival and leadership
Source: BMC Nurs. 2025 Aug 18;24:1079. doi: 10.1186/s12912-025-03628-2 (PMC12359894; doi:10.1186/s12912-025-03628-2)
Supplement: Supplementary file 3 — Supplementary Material 3 [file 12912_2025_3628_MOESM3_ESM.xlsx]

## Sheet: Table 2 AMA
		Additional File 3 Qualitative Themes, Definitions, Clinical Nurse Perspective, Proposed Leadership Interventions, and Supportive Publications
		Qualitative Themes	Definitions	Clinical Nurse Perspective	Proposed Leadership Interventions	Supportive Publications
		Exposure Risk	The fear of contracting Covid-19, or transmitting the virus to family, and friends.	Fear mitigated by available PPE, knowledge, and vaccines. Nurses changed work clothing before entering tFear mitigated by available PPE, knowledge, and vaccines. Many lived separately from their families.	Have PPE available and accessible.	(27) Sheng et al. [China] A three-month phenomenological, mixed method study, of ICU nurses (n=14) caring for patients with Covid-19 reported nurses expressed fear of exposure. (28) Simsek et al. [Turkey] Studied nurses (n=19) over a one-month period, working in neonatal ICU. Nurses limited thier time with neonates to avoide exposing neonates. (29) Starr et al. [USA] provided a descriptive qualit…
					Prepare a playbook to document current procuedures, provide education and practice sessions.	(27) Sheng et al. [China] suggested creating response guidelines; also, creating educational plans for future disasters. Education should be ongoing. (29) Starr et al. [USA] noted creating a binder of information and the importane of education. Leverage information from professional organizations. Leaders should be available to answer questions. (31) Ampos et al. [Brazil] A qualitative analysis o…
					Provide alternative housing if possible (a) Give vaccines to clinical nurses first. (a)
		Professional Image	The nurses’ self-identity and conduct. How they view themselves in their work role.	Need to compartmenalize care for patients. Flexibility needed when assigned to different areas. Valued ability to provide good patient care. Voiced obligation/duty to help those in need. Professional image changed over time.	Support novice nurses.	(32) Sabatini et al. [USA] A qualitative study of nurses (N=23) working less than one year during the Covid-19 pandemic identified the need for special support for novice nurses. (33) Zhang et al. [China] A qualitative study of nurses (n=348) working during the first wave of Covid-19 revealed the importance of support. (34) Yoder-Wise & Sportsman [USA, text] Managerial support for novice nurses a…
					Acknowledge frustrations; allow nurses to voice concerns	(29) Starr et al. [USA] Elicit input from clinical nurses. (30) Stephenson & Warner-Stridham [USA, Northeast Ohio] Nurses expressed feelings of incompetence. (33) Zhang et al. [China] Revealed the importance of dealing with professional frustrations. (35) Watson [USA] Found derbriefing was important.
					Realize sacrifices and the sense of duty as a motivating factor. Consider recognizing sense of duty when thanking nurses. (a)	(31) Ampos et al. [Brazil]; (27) Sheng et al. [China]; (29) Starr et al. [USA]; (35) Watson [USA] addressed a sense of duty, and most reported a sense of duty expressed by nurses during the Covid-19 pandemic. (34) Yoder-Wise & Sportsman [USA, text]; (36) Kant [Philosopher, Gemany]; and (37) Nightingale [Nurse legend, England]
					Profesional image changes over time.	(33) Zhang et al. [China] recongition by doctors and family strengethened professional image.
		Commnication	Nurses' written and spoken interactions with patients, patients' families, co-workers, and leaders/managers.	Community support was encouraging and motivating. There were also episodes of negative interactions.	Visitation of units by leaders to promote interactions with clinical nurses. Positive communication with the community boost morale; encourage community involvement. Combat negative interactions with wellness techniques and encouragement.	(29) Starr et al. [USA] Respond promptly to nurses (38) Stallings Weldon et al. [USA, Midwest] A large quantitative study (n=1392) that compared resliency and health pre- (n=850) and post-pandemic (n=533) stressed the importance of leaders listening to nurses.
					Positive communication with community boosts morale; therefore, encourage community involvement.	(27) Sheng et al. [China] Community support motivated nurses. (39) Isak et al. [Turkey] conducted a large (n=810) study of community members. Individuals were asked to share metaphors about nurses' image and understanding of the nurse role. Most responses were positive; only 15.9% were negative.
		Finding emotional balance	Mechanisms or activities to lower stress and modulate feelings from a stressful work environment.	Individual preference expressed – i.e., physical activities, praying, journalling, and creating memorials. Camaradarie was a major support.	Provide wellness activities, including virtual options. Provide time and space for peer interactions. Provide adequate staffing; initiate unique staffing relief programs; shorten shift duration, limit consecutive days worked. Provide positive media coverage to acknowledge the professional nature of nursing. Provide information about access to employee assistance or support programs. (a) Provide c…	(30) Stephenson & Warner-Stidham [USA, Northeast Ohio] and (35) Watson noted that providing emotional support options for nurses is important. Continue to provide support for those with PTSD or sense of trauma. Virtual programs should be considered if meeting in person is not an option.
					Provide time and space for peer interactions.	(30) Stephenson & Warner-Stidham [USA, Northeast Ohio] noted the importance of peer support.
					Strive to provide adequate staffing; initiate unique staffing relief programs; shorten shift duration and limit the number of consecutive days worked. Provide coverage for breaks. (a)	(27) Sheng et al. [China] Recommend altering shifts to provent exhaustion. (29) Starr et al. [USA] and (38) Stalling Welden et al. [USA] stressed the importance of staffing.
					Provide positive media coverage to acknwoledge the professional nature of nursing.	(39) Isak et al. [Turkey] noted there is an opportunity to improv nurses' image and understanding of the role. These authors recommended facilitationg positive media coverage about nurses.
					Provide information about access to any employee assistancce or support programs.	(31) Ampos et al. [Brazil] Many nurses sought emotional support from professionals. (35) Watson [USA] Stressed the need for emotional support; can be virtual or apps. (38) Stalling Weldon et al. [USA, Midwest] noted the importance of work-lfe balance and promotion of self-care to increase resliency.
		Community Support	Interactions with the individuals, groups, and leadership from the geographic area served.	Community support was encouraging and motivating. There were also episdoes of negative interactions.	Communication with community boosts morale.	(27) Sheng et al. [China]: nurses felt support from the public that motivated them. (31) Ampos et al. [Brazil] Reported nurses found support in the community or work prayer groups.
					Encourage community involvement.	(31) Ampos et al. [Brazil]
					Leaders to listen.	(38) Stalling Welden et al. [USA, Midwest] stressed the importance of listening to nurses in a private area.
					Provide guidance and wellness programs for nurses. Such programs may also combat negative comments.	(30) Stephenson & Warner-Stidham; (35) Watson [USA]; (38) Stalling Weldon et al. [USA, Midwest]: Provide wellness programs including virtual programs.
		(a) Suggested leadership interventions not identified in published literature.
